# Supplementary material for: An eDNA Assay to Monitor a Globally Invasive Fish Species from Flowing Freshwater
Source: PLoS One. 2016 Jan 27;11(1):e0147558. doi: 10.1371/journal.pone.0147558 (PMC4729461; doi:10.1371/journal.pone.0147558)
Supplement: S1 Table — For 60 publications, every step from field sampling to amplification and detection was analyzed and is presented in a tabular form. (CSV) [file pone.0147558.s006.csv]

Publication						Intention/Purpose	Sampling procedure												Precipitation			Centrifugation			Filtration					Lysis								DNA purification						Detection
First author	Year	Journal	Title	Referencing	Referencing	Purpose	equipment cleansing method	Sampling gear	Sampling vessel	Sampling from	sampling depth	water body	total water sample volume	aliquot volume	when pooled?	Transport of sample	storage	storage time	+ EtOH (ml)	+NaOAc (ml)	Storage	speed	time	temperature	filter material	pore size	diameter	filtering equipment	Filter storage	Buffer	Volume	Proteinase K added	Incubation temperature	Incubation time	Shaking	Centrifugation	Storage	ChIso	PhChl	Precipitation with...	Kit - add manufacturer	Resuspension buffer	Volume	Method	nested?	System	PCR volume	sample volume used
Turner	2014c	PLOSone	Improved methods for capture, extraction and quantitative assay of environmental DNA from Asian Bigheaded Carp (Hypophthalmichthys spp.)	Jerde, 2011	Coyne, 2005	New methods which increase sensitivity and objectivity compared to existing protocols	Bleach	-	2-l autoclaved bottle	shore	surface	pond	-	2000	-	-	-	-	-	-	-	-	-	-	Glass fibre; PCTE	1.5um; 10um	47mm	Vacuum pump	Freezer @ -20�C	CTAB	700	-	-	-	-	-	ON @ -80�C	700	-	500 Isopropanol, 250 5M NaCL	PowerWater Kit, MoBio	TE Buffer	100ul	qPCR		-	25ul	1ul
Deiner	2014b	PLOSone	Transport distance of invertebrate environmental DNA in a natural river			Estimating transport distance of eDNA of 2 species	10% bleach, ultraviolet treatment, newly purchased bottles	-	1-l octagonal polyethylene terephthalate bottle	shore	surface	lake, river	-	300	after filtration	On ice	Freezer @ -20�C	Until DNA extraction	-	-	-	-	-	-	Glass fibre	0.22um	25mm	Filter case, disposable 20ml syringe	-	Lysis buffer	500	yes	55�C	ON	-	-	-	450	450	900 EtOH, 40 5M NaCl	-	AE Buffer	100ul	PCR		Faststart Taq	20ul	2ul
Turner	2014b	Biological Conservation	Fish environmental DNA is more concentrated in aquatic sediments than surface water	Ficetola, 2008	Coyne, 2005	Comparison of sedimentary and aqueous eDNA concentration	Rinsing with water; 10% bleach and detergent; 10% bleach and tap water; rinsing with tap water	-	50ml sample tube	shore	slightly below surface	river; pond	-	15	-	on dry ice	Freezer @ -80�C	Until DNA extraction	33.5	1.5	ON, -20�C	3220g	35'	6�	-	-	-	-	-	CTAB	700	-	-	-	-	-	ON @ -80�C	700	-	500 Isopropanol, 250 5M NaCL	-	TE Buffer	100ul	qPCR		TaqMan	20ul	4ul
Deiner	2014a	Biological Conservation	Choice of capture and extraction methods affect detection of freshwater biodiversity from environmental DNA	Ficetola, 2008	Deiner, 2014a	Testing different eDNA capture and eDNA extraction protocols	10% bleach, ultraviolet treatment, protective gear	-	1-l octagonal polyethylene terephthalate bottle	shore	surface	lake	90	15	-	On ice	Freezer @ -20�C	Until DNA extraction	33	1.5	ON, -20�C	5500g	30'	4�C	Glass fibre	0.7um	25mm	Filter case, disposable 20ml syringe	-	ATL; lysis buffer	200; 500	yes	55�C	48h	-	-	-	450	450	900 EtOH, 40 5M NaCl	Blood and Tissue, Qiagen	AE Buffer	100ul	PCR		Faststart Taq	15ul	2ul
Turner	2014a	Methods in Ecology and Evolution	Particle size distribution and optimal capture of aqueous macrobial eDNA	Ficetola, 2008	Coyne, 2005	Describing particle size distribution of fish species	-	Carboy; peristaltic pump; boat	300ml bottle	shore; off-shore	-	pond; lake	-	15	-	-	Freezer @ -20�C	Until DNA extraction	33.5	1.5	ON, -20�C	3220g	35'	6�C	Various	Various	47mm	Vacuum pump	Freezer @ -20�C	CTAB	700	-	-	-	-	-	ON @ -80�C	700	-	500 Isopropanol, 250 5M NaCL	-	TE Buffer	100ul	qPCR		-	-	-
Thomsen	2012b	Molecular Ecology	Monitoring endangered freshwater biodiversity using environmental DNA	Ficetola, 2008		Monitoring freshwater biodiversity	-	-	-	-	-	pond; lake, stream	-	15	-	-	Freezer @ -20�C	Until DNA extraction	33	1.5	ON, -20�C	5000g	35'	6�C	-	-	-	-	-	ATL	-	yes	-	-	-	-	-	-	-	-	Blood and Tissue, Qiagen	AE Buffer	-	qPCR		TaqMan	25ul	3ul
Thomsen	2012a	PLOSone	Detection of a diverse marine fish fauna using environmental DNA from seawater samples			Recording marine fish biodiversity using eDNA	-	-	-	different areas	1-5m	ocean	4500	50	after sampling	-	Freezer @ -20�C	Until DNA extraction	-	-	-	-	-	-	Nylon filter	0.45um	47mm	Vacuum pump	-	ATL	720	yes	56�C	60'	-	2800 oscillations in bead beater	-	-	-	-	Blood and Tissue, Qiagen	AE Buffer	100ul	PCR		TaqMan	25ul	2ul
Jane	2015	Molecular Ecology Resources	Distance, flow and PCR inhibition: eDNA dynamics in two headwater streams			Investigating dynamics of eDNA	10% bleach, sterilized cooler	-	-	-	-	stream	-	6000	-	Dry ice	Freezer @ -20�C	Until DNA extraction	-	-	-	-	-	-	Glass fibre	1.5um	-	Peristaltic pump	15ml tubes, -20�C	-	-	-	-	-	-	-	-	-	-	-	PowerWater Kit, MoBio	TE Buffer	100ul	qPCR		-	20ul	4ul
Klymus	2015	Biological Conservation	Quantification of eDNA shedding rates from invasive bighead carp Hypophthalmichthys nobilis and silver carp Hypophthalmichthys molitrix			Quantification of eDNA shedding rates	-	Serological pipette, tank-attached siphon	50ml sample tube	mesocosm	10cm from bottom	mesocosm	-	50	-	-	-	-	-	-	-	5000g	30'	4�C	-	-	-	-	-	TDSO	250	yes	55�C	ON	-	-	-	-	-	-	AutoGen 245 System	Nuclease-free H2O	50ul	qPCR		-	20ul	5ul
McKee	2015	Biological Conservation	The effect of dilution and the use of a post-extraction nucleic acid purification column on the accuracy, precision, and inhibition of environmental DNA samples	Goldberg, 2011		Testing pre-PCR treatments	-	-	-	-	-	stream, wetlands	13500	250/1000	-	-	-	-	-	-	-	-	-	-	Cellulose nitrate	0.45um	-	Hand or electric pump	95% EtOH	ATL	-	yes	-	-	-	-	-	-	-	-	Blood and Tissue, Qiagen	-	-	qPCR		-	15ul	3.75ul
Nathan	2015	Conservation Biology	The use of environmental DNA in invasive species surveillance of the Great Lakes commercial bait trade	Jerde, 2011		Surveillance of invasive species	-	-	2-l sterile bottle	-	-	bait shops	-	2000	-	On ice	-	-	-	-	-	-	-	-	Glass fibre	1.5um	-	-	Freezer @ -20�C	-	-	-	-	-	-	-	-	-	-	-	PowerWater Kit, MoBio	-	-	PCR		PrimeTaq	25ul	-
Sigsgaard	2015	Biological Conservation	Monitoring the near-extinct European weather loach in Denmark based on environmental DNA from water samples	Ficetola, 2008	Thomsen, 2012b	Monitoring near-extinct species	-	-	50ml sample tube	-	surface	wetland	450	15	after extraction	-	-	-	33.5	1.5	ON, -20�C	4700g	30'	RT	-	-	-	-	-	ATL	-	yes	-	-	-	-	-	-	-	-	Blood and Tissue, Qiagen	-	-	qPCR		-	25ul	3ul
Spear	2015	Biological Conservation	Using environmental DNA methods to improve detectability in a hellbender (Cryptobranchus alleganiensis) monitoring program	Goldberg, 2011		Monitoring amphibian species	-	-	1-l bottles	shore	-	stream	61000	1000	-	-	-	-	-	-	-	-	-	-	Cellulose nitrate	0.45um	-	Vacuum pump	95% EtOH	ATL	-	yes	-	-	-	-	-	-	-	-	Blood and Tissue, Qiagen	-	-	qPCR		-	15ul	3ul
Strickler	2015	Biological Conservation	Quantifying effects of UV-B, temperature, and pH on eDNA degradation in aquatic microcosms	Goldberg, 2011		Evaluating eDNA degradation	-	-	-	microcosm	-	microcosm	-	250	-	-	-	-	-	-	-	-	-	-	Cellulose nitrate	0.45um	-	-	95% EtOH	ATL	-	yes	-	-	-	-	-	-	-	-	Blood and Tissue, Qiagen	-	-	qPCR		QuantiTect Multiplex	15ul	3ul
Takahara	2015	Biological Conservation	Effects of sample processing on the detection rate of environmental DNA from the Common Carp (Cyrprinus carpio)	Takahara, 2012		Estimating the distribution of fish in ponds	Wiping boat and bucket; rinsing with pond water	Sampling bucket with 5m rope	1-l DNA-free bottle	centre of pond	surface	pond	70000	1000	-	On ice in cooling box	Freezer @ -30�C	Until DNA extraction	-	-	-	-	-	-	Cellulose acetate	3.0um	142mm	-	Alu-foil, -25�C	10ml autoclaved H2O; AL	400	yes	56�C	60'	-	Ultracentrifugation before lysis	-	-	-	-	Blood and Tissue, Qiagen	AE Buffer	100ul	qPCR		TaqMan	20ul	2ul
Barnes	2014	Environmental Science and Technology	Environmental conditions influence eDNA persistence in aquatic systems	Coyne, 2001		Monitoring eDNA degration	-	-	Autoclaved bottle	mesocosm	-	mesocosm	250	250	-	-	-	-	-	-	-	-	-	-	Isopore membrane	1.2um	-	-	In Eppendorf	CTAB	700	-	50�C	40'	-	-	ON @ -80�C	700	-	500 Isopropanol, 250 5M NaCL	-	TE Buffer	100ul	qPCR		-	20ul	4ul
Biggs	2014	Biological Conservation	Using eDNA to develop a national citizen science-based monitoring programme for the great crested newt (Triturus cristatus)	Tr�guier, 2014		Detection of single species	-	Sterile water sampling ladle; sterile Whirl-Pak	50ml sample tube	shore	surface	pond	600	15	-	Ambient temperature	Freezer @ -20�C	Until DNA extraction	33	1.5	ON, -20�C	14000g	30'	6�C	-	-	-	-	-	ATL	360	yes	-	-	-	-	-	-	-	-	Blood and Tissue, Qiagen	AE Buffer	-	qPCR		-	25ul	3ul
Kelly	2014	PLOSone	Using environmental DNA to census marine fishes in a large mesocosm			Reconstructing known community composition	-	-	-	mesocosm	-	mesocosm	40000	1000	-	-	-	-	-	-	-	-	-	-	Durapore	0.22um	-	Vacuum pump	2ml tubes, -80�C	ATL	360	yes	-	-	-	-	-	-	-	-	Blood and Tissue, Qiagen	AE Buffer	100ul	PCR		HotStart Taq	25ul	5ul
Laramie	2014	Biological Conservation	Characterizing the distribution of an endangered salmonid using environmental DNA analysis	Goldberg, 2011		Determining the distribution of threatened species	-	-	-	bank	surface	stream	96000	1000	-	-	4�C	Until DNA extraction	-	-	-	-	-	-	Cellulose nitrate	0.45um	47mm	Peristaltic pump	95%EtOH, RT	ATL	-	yes	-	-	-	-	-	-	-	-	Blood and Tissue, Qiagen	AE Buffer	100ul	qPCR		-	15ul	3ul
M�chler	2014	Chicago Journals	Utility of environmental DNA for monitoring rare and indicator macroinvertebrate species	Deiner, 2014b		Monitoring macroinvertebrate species	10% bleach, ultraviolet treatment	-	1-l sterile PET terephthalate bottle	bank	surface	river/lake	28000	300	-	On ice	Freezer @ -20�C	Until DNA extraction	-	-	-	-	-	-	Glass fibre	0.7um	-	Filter case, disposable 20ml syringe	Eppendorf, -20�C	Lysis buffer	500	yes	55�C	ON	-	-	-	450	-	900 EtOH, 40 5M NaCl	-	AE Buffer	100ul	PCR		-	15ul	1ul
Maruyama	2014	PLOSone	The release rate of environmental DNA from juvenile and adult fish			Determining eDNA release by developmental stage	-	disposable pipettes	50ml sample tube	-	surface	mesocosm	-	15	-	-	Freezer @ -40�C	Until DNA extraction	30	1.5	ON, -40�C	10000g	60'	4�C	-	-	-	-	-	ATL	-	yes	-	-	-	-	-	-	-	-	Blood and Tissue, Qiagen	AE Buffer	100ul	qPCR		TaqMan	20ul	2ul
Nathan	2014	Environmental Science and Technology	Quantifying environmental DNA signals for aquatic invasive species across multiple detection platforms			Quantifying eDNA signals across multiple detection platforms	-	-	2-l autoclaved Nalgene bottle	mesocosm	-	mesocosm	-	2000	-	-	-	-	-	-	-	-	-	-	Glass fibre	1.5um	-	-	Freezer @ -20�C	-	-	-	-	-	-	-	-	-	-	-	PowerWater Kit, MoBio	-	-	PCR		-	25ul	1ul
Piaggo	2014	Molecular Ecology Resources	Detecting an elusive invasive species: a diagnostic PCR to detect Burmese python in Florida water and an assessment of persistence of environmental DNA	Valiere & Taberlet, 2000		Detection of invasive species	-	-	Autoclaved Nalgene bottle	mesocosm	-	mesocosm	5000	15; 2000	-	On ice	-	Until DNA extraction	33	1.5	-	3220g	45'	6�C	Glass fibre	0.75um	-	Vacuum pump	-	PW1	1000	-	-	-	-	-	-	-	-	-	PowerWater Kit, MoBio/QIAamp Kit, Qiagen	-	-	PCR		AmpliTaq	25ul	2ul
Pilliod	2014	Molecular Ecology Resources	Factors influencing detection of eDNA from a stream-dwelling amphibian	Pilliod, 2013	Goldberg, 2011	Examining factors which influence detection of eDNA	-	-	-	In-stream	-	stream	-	2000	-	-	-	-	-	-	-	-	-	-	Cellulose nitrate	0.45um	-	-	-	ATL	-	yes	-	-	-	-	-	-	-	-	Blood and Tissue, Qiagen	-	-	qPCR		-	-	-
Renshaw	2014	Molecular Ecology Resources	The room temperature preservation of filtered environmental DNA samples and assimilation into a phenol-chloroform-isoamyl alcohol DNA extraction	Coyne, 2005	Turner, 2014	Comparing room temperature buffers	10% bleach and distilled H2O	-	-	mesocosm	-	mesocosm	-	250	-	-	-	-	-	-	-	-	-	-	Glass fibre, Polyethersulfone, Polycarbonate	-	47mm	-	-	CTAB	900	-	50�C	40'	-	-	ON @ -80�C	700	900	1250 EtOH, 20 5M NaCl	-	TE Buffer	200ul	qPCR		-	20ul	4ul
Tr�guier	2014	Journal of Applied Ecology	Environmental DNA surveillance for invertebrate species: advantages and technical limitations to detect invasive crayfish Procambarus clarkii in freshwater ponds	Ficetola, 2008		Evaluating reliability of eDNA for detecting invertebrate species	-	-	-	shore	bottom	pond	-	15	after sampling	-	Freezer @ -20�C	Until DNA extraction	33	1.5	ON, -20�C	14000g	30'	6�C	-	-	-	-	-	ATL	360	yes	-	-	-	-	-	-	-	-	Blood and Tissue, Qiagen	AE Buffer	-	qPCR		TaqMan	25ul	3ul
Moyer	2014	PLOSone	Assessing Environmental DNA Detection in Controlled Lentic Systems	Diaz-Ferguson, 2014		eDNA detection in controlled lentic system	-	Vacuum pump	Van-Dorn collection bottle	-	-	mesocosm	324000	1000	-	On ice	-	-	33	1	-	-	-	-	Cellulose nitrate	0.45um	-	Vacuum pump	Freezer	-	-	-	-	-	-	-	-	-	-	-	PowerWater Kit, MoBio	-	45ul	qPCR		TaqMan	20ul	-
Diaz-Ferguson	2014	Management of Biol. Invasions	Development of molecular markers for eDNA detection of the invasive African jewelfish (Hemichromis letourneuxi): a new tool for monitoring aquatic invasive species in National Wildlife Refuges			Developing molecular markers for eDNA detection	-	Vacuum pump	Autoclaved 1-l plastic bottle	-	-	aquarium	-	1000	-	On ice	Fridge @ 4�C	Until DNA extraction	33	1	-	-	-	-	Cellulose nitrate	0.45um	-	Vacuum pump	-	-	-	-	-	-	-	-	-	-	-	-	PowerWater Kit, MoBio	-	70ul	qPCR		TaqMan	20ul	4ul
Eichmiller	2014	PLOSone	The Relationship between the Distribution of Common Carp and Their�Environmental�DNA in a Small Lake			Describing relationship between Common carp and their eDNA	10% bleach and distilled H2O	-	1-l HDPE bottle	-	-	lake	-	1000	-	On ice	Fridge @ 4�C	Until DNA extraction	-	-	-	-	-	-	Glass fibre	1.5um	-	-	Freezer @ -80�C	-	-	-	-	-	-	-	-	-	-	-	QiaAmp DNA Stool Mini Kit	-	50ul	qPCR		iTaq	25ul	5ul
Rees	2014	Ecology and Evolution	The application of eDNA for monitoring of the Great Crested Newt in the UK			Applying eDNA to monitor Great Crested Newt	-	-	-	shore	surface	pond	-	50	-	-	Freezer	Until DNA extraction	33	1.5	ON, -20�C	5000	35'	6�C	-	-	-	-	-	-	-	-	-	-	-	-	-	-	-	-	Blood and Tissue, Qiagen	AE Buffer	200ul	qPCR		TaqMan	30ul	3ul
Keskin	2014	Biochemical Systematics and Ecology	Detection of invasive freshwater fish species using�environmental�DNA�survey	Goldberg, 2013		Detection of invasive fresh water species	-	-	Sterile container	-	-	river	-	2000	-	On ice	-	-	-	-	-	-	-	-	Sterivex-GP	0.22um	-	-	-	-	-	-	-	-	-	-	-	-	-	-	PowerWater Kit, MoBio	-	-	PCR		-	25ul	5ul
Rees	2014	Journal of Applied Ecology	The detection of aquatic animal species using�environmental�DNA�- a review of eDNA as a survey tool in ecology			Review of eDNA as a survey tool	-	-	-	-	-	-	-	-	-	-	-	-	-	-	-	-	-	-	-	-	-	-	-	-	-	-	-	-	-	-	-	-	-	-	-	-	-	-		-	-	-
Rawlins	2014	Intl. Journal of Environmental Research and Public Health	Molecular Detection of Leptospiral DNA in Environmental Water on St. Kitts			Detection of Leptospiral DNA	-	-	-	-	-	various	-	300	-	-	Freezer @ -80�C	no longer than 48hrs	-	-	-	3000	30'	6�C	-	-	-	-	-	-	-	-	-	-	-	-	-	-	-	-	Blood and Tissue, Qiagen	-	-	qPCR		TaqMan	25ul	5ul
Bohmann	2014	Trends in Ecology and Evolution	Environmental DNA for wildlife biology and biodiversity monitoring			eDNA in wildlife biology and biodiversity monitoring	-	-	-	-	-	-	-	-	-	-	-	-	-	-	-	-	-	-	-	-	-	-	-	-	-	-	-	-	-	-	-	-	-	-	-	-	-	-		-	-	-
Goldberg	2013	Freshwater Science	Environmental DNA as a new method for early detection of New Zealand mudsnails (Potamopyrgus antipodarum)	Goldberg, 2011		Early detection of snail species	50% bleach, deionized H2O	-	Sterile 4-L containers	-	10cm	stream	24000	4000	-	On ice	-	12h	-	-	-	-	-	-	Mixed cellulose ester	0.45um	-	Peristaltic pump	95% EtOH, RT	ATL	-	yes	-	-	-	-	-	-	-	-	Blood and Tissue, Qiagen	-	-	qPCR		-	10ul	-
Takahara	2013	PLOSone	Using environmental DNA to estimate the distribution of an invasive fish species in ponds	Takahara, 2012		Estimating presence of invasive species	Rinsing with distilled water	-	1-l DNA-free bottle	shore	surface	pond	70000	1000	-	On ice in cooling box	Freezer @ -30�C	Until DNA extraction	-	-	-	-	-	-	Cellulose acetate	3.0um	142mm	-	Alu-foil, -25�C	10ml autoclaved H2O; AL	400	yes	56�C	60'	-	Ultracentrifugation before lysis	-	-	-	-	Blood and Tissue, Qiagen	AE Buffer	100ul	qPCR		TaqMan	20ul	2ul
Wilcox	2013	PLOSone	Robust detection of rare species using environmental DNA: the importance of primer specificity			Detection of closely related species	10% chlorine bleach	Peristaltic pump	-	-	-	stream	-	6000	-	-	-	-	-	-	-	-	-	-	Glass fibre	1.5um	47mm	Peristaltic pump	On ice	-	-	-	-	-	-	-	-	-	-	-	PowerWater Kit, MoBio	IDTE Buffer	100ul	qPCR		TaqMan	20ul	4ul
Egan	2013	Conservation Letters	Rapid Invasive Species Detection by Combining Environmental DNA with Light Transmission Spectroscopy			Species detection with eDNA and Light Transmission Spectroscopy	-	-	-	-	-	lake	-	500	-	-	-	-	-	-	-	-	-	-	Polycarbonate	20um	-	-	-	CTAB	700	yes	63�C	60'	-	-	-	700	-	1000 Isopropanol	-	TE	50ul	PCR		Taq Polymerase	25ul	1ul
Thomsen			Environmental�DNA�- An emerging tool in conservation for monitoring past and present biodiversity
Villemur			An�environmental�survey of surface waters using mitochondrial�DNA�from human, bovine and porcine origin as fecal source tracking markers
Martins	really eDNA?		Development of a molecular methodology for fast detection of Photobacterium damselae subspecies in�water�samples
Diaz-Ferguson			History, applications, methodological issues and perspectives for the use of�environmentalDNA�(eDNA) in marine and freshwater environments
Liang	2013	Environmental Science and Technology	Filtration Recovery of Extracellular DNA from Environmental Water Samples			Quantifying extracellular DNA from environmental water samples	-	Vacuum pump	-	-	-	-	-	100	-	-	-	-	-	-	-	-	-	-	Membrane filter	-	-	Vacuum pump	-	-	-	-	-	-	-	-	-	-	-	-	PowerSoil DNA Kit, MoBio	-	-	qPCR		TaqMan	20ul	1ul
Pilliod	2013	Canadian Journal of Fisheries and Aquatic Sciences	Estimating occupancy and abundance of stream amphibians using environmental DNA from filtered water samples			Estimating abundance of stream amphibians	-	-	-	-	-	-	-	-	-	-	-	-	-	-	-	-	-	-	-	-	-	-	-	-	-	-	-	-	-	-	-	-	-	-	-	-	-	-		-	-	-
Schmidt	2013	Methods in Ecology and Evolution	Site occupancy models in the analysis of environmental DNA presence/absence surveys: a case study of an emerging amphibian pathogen	Kirshtein, 2007		Employing site occupancy models to analyse eDNA presence/absence surveys	-	-	-	-	-	pond	-	600	-	-	-	-	-	-	-	-	-	-	Sterivex-GP	0.2um	-	-	-	Lysis buffer	900	yes	55�C	60'	-	-	-	-	-	-	Puregene Kit, Gentra Systems	-	-	qPCR		-	-	-
Jerde	2013	Canadian Journal of Fisheries and Aquatic Sciences	Detection of Asian carp DNA as part of a Great Lakes basin-wide surveillance program	Jerde, 2011		Great Lakes surveillance programme	10% bleach	-	2-l bottle	-	-	lake	-	2000	-	-	-	no longer than 24hrs	-	-	-	-	-	-	Glass microfibre	1.5um	-	-	-	-	-	-	-	-	-	-	-	-	-	-	PowerWater Kit, MoBio	-	-	-		-	-	-
Mahon	2013	PLOSone	Validation of eDNA Surveillance Sensitivity for Detection of Asian Carps in Controlled and Field Experiments	Jerde, 2011		Validation of eDNA sensitivity	-	-	-	-	-	-	-	-	-	-	-	-	-	-	-	-	-	-	-	-	-	-	-	-	-	-	-	-	-	-	-	-	-	-	-	-	-	-		-	-	-
Dejean	2012	Journal of Applied Ecology	Improved detection of an alien invasive species through environmental DNA barcoding: the example of the American bullfrog Lithobates catesbeianus	Ficetola, 2008		Detection of single species	-	-	50ml sample tube	-	-	pond	45	15	-	-	-	-	33	1.5	ON, -20�C	9400g	60'	6�C	-	-	-	-	-	ATL	-	yes	-	-	-	-	-	-	-	-	QIAamp DNA Kit, Qiagen	-	-	PCR		AmpliTaq	25ul	3ul
Foote	2012	PLOSone	Investigating the potential use of environmental DNA (eDNA) for genetic monitoring of marine mammals			Detection of marine mammals	-	-	50ml sample tube	-	50cm	ocean	750	15	-	-	-	-	33	1.5	ON, -20�C	6000g	10'	-	-	-	-	-	-	ATL	-	yes	-	-	-	-	-	-	-	-	Blood and Tissue, Qiagen	AE Buffer	100ul	qPCR		AmpliTaq	25ul	10ul
Minamoto	2012	Limnology	Surveillance of fish species composition using environmental DNA			Detection of fish species	-	-	plastic bottle	-	surface	river	-	2000	-	-	-	-	-	-	-	-	-	-	Isopore membrane	3.0um	-	-	-	ATL	-	yes	-	-	-	Ultracentrifugation before lysis	-	-	-	-	Blood and Tissue, Qiagen	AE Buffer	100ul	PCR		ExTaq	25ul	4ul
Olsen	2012	Wildlife Research	An eDNA approach to detect eastern hellbenders (Cryptobranchus a. alleganiensis) using samples of water	Jerde, 2011		Detection of amphibian species	Laminar flow hood	-	2-l polypropylene bottle	shore	1-2 inches below surface	river	-	8000	-	-	-	-	-	-	-	-	-	-	Glass fibre	1.5um	-	-	Freezer @ -20�C	-	-	-	-	-	-	-	-	-	-	-	PowerWater Kit, MoBio	Nanopure H2O	50ul	PCR		-	-	-
Takahara	2012	PLOSone	Estimation of fish biomass using environmental DNA			Developing non-invasive eDNA method for estimating fish biomass	Rinsing with distilled water	boat	4-l DNA-free bottle	off-shore	surface	lagoon	41000	2000	-	-	-	-	-	-	-	-		-	-	3.0um	147mm	-	Alu-foil, -25�C	10ml autoclaved H2O; AL	-	yes	-	-	-	Ultracentrifugation before lysis	-	-	-	-	Blood and Tissue, Qiagen	AE Buffer	100ul	qPCR		TaqMan	20ul	5ul
Collins	2012	Biological Invasions	Something in the water: biosecurity monitoring of ornamental fish imports using environmental DNA	Ficetola, 2008		Monitoring fish imports with eDNA	5% bleach and H2O	-	-	-	surface	aquarium	-	15	-	-	-	-	33	1.5	ON, -20�C	10000	60'	6�C	-	-	-	-	-	Lysis buffer	250	-	-	-	-	-	-	-	-	-	Quick-gDNA spin-column kit, Zymo	-	-	PCR		GoTaq	10ul	1ul
Lodge	2012	Molecular Ecology	Conservation in a cup of water: estimating biodiversity and population abundance from environmental DNA			Estimating biodiversity and population abundance from eDNA	-	-	-	-	-	-	-	-	-	-	-	-	-	-	-	-	-	-	-	-	-	-	-	-	-	-	-	-	-	-	-	-	-	-	-	-	-	-		-	-	-
Dejean	2011	PLOSone	Persistence of environmental DNA in freshwater ecosystems	Ficetola, 2008		Estimating time of DNA detection	-	-	50ml sample tube	mesocosm	surface	mesocosm	-	15	-	-	-	-	33	1.5	ON, -20�C	9400g	60'	6�C	-	-	-	-	-	ATL	-	yes	-	-	-	-	-	-	-	-	QIAamp DNA Kit, Qiagen	-	-	PCR		AmpliTaq	25ul	3ul
Goldberg	2011	PLOSone	Molecular detection of vertebrates in stream water: a demonstration using Rocky Mountain Tailed Frogs and Idaho Giant Salamanders			Detection of vertebrates	-	-	-	-	-	stream	20000	-	-	-	-	-	-	-	-	-	-	-	Cellulose nitrate	0.45um	-	Peristaltic pump	95% EtOH	ATL	-	yes	-	-	-	-	-	-	-	-	Blood and Tissue, Qiagen; UltraClean Soil DNA Isolation Kit, MoBio	-	-	PCR		AmpliTaq	10ul	1ul
Jerde	2011	Conservation Letters	"Sight-unseen" detection of rare aquatic species using environmental DNA			Detection of rare species	10% bleach	boat	Autoclaved 2-l Nalgene bottle	-	surface	river	2000000	2000	-	-	-	-	-	-	-	-	-	-	Glass fibre	1.5um	-	Vacuum pump	50ml tubes, -20�C	-	-	-	-	-	-	-	-	-	-	-	PowerWater Kit, MoBio	Deionized H2O	-	PCR		-	-	-
Pawlowski	2011	Deep-sea research	Novel lineages of Southern Ocean deep-sea foraminifera revealed by environmental DNA sequencing			Discovering novel foraminifera using eDNA	-	-	-	off-shore	1927-5338m	ocean	-	-	-	-	Freezer @ -20�C	-	-	-	-	-	-	-	-	-	-	-	-	-	-	-	-	-	-	-	-	-	-	-	PowerSoil DNA Extraction Kit, MoBio	-	-	PCR		-	50ul	-
Mahon	2011	Society for Integrative and Comparative Biology	Using environmental DNA to elucidate the Asian carp (genus Hypophthalmichthys) invasion front in the Chicago Area Waterway System			Using eDNA to discover Asian Carp	-	-	-	-	-	-	-	-	-	-	-	-	-	-	-	-	-	-	-	-	-	-	-	-	-	-	-	-	-	-	-	-	-	-	-	-	-	-		-	-	-
Darling	2011	Environmental Research	From molecules to management: adopting DNA-based methods for monitoring biological invasions in aquatic environments			eDNA-based methods for monitoring biological invasions	-	-	-	-	-	-	-	-	-	-	-	-	-	-	-	-	-	-	-	-	-	-	-	-	-	-	-	-	-	-	-	-	-	-	-	-	-	-		-	-	-
Ficetola	2008	Biology Letters	Species detection using environmental DNA from water samples			Detection of single species	-	-	50ml sample tube	-	-	pond	270	15	-	-	-	-	33	1.5	ON, -20�C	5500g	35'	6�C	-	-	-	-	-	ATL	-	yes	-	-	-	-	-	-	-	-	QIAamp DNA Kit, Qiagen	-	-	PCR		AmpliTaq	25ul	5ul
Kirshtein	2007	Diseases of Aquatic Organisms	Quantitative PCR detection of Batrachochytrium dendrobatidis DNA from sediments and water			PCR detection of Batrachochytrium dendrobatidis DNA	-	-	-	-	-	-	-	-	-	-	-	-	-	-	-	-	-	-	Sterivex-GP	0.2um	-	-	-	Lysis buffer	900	yes	55�C	60'	-	-	-	-	-	-	Puregene Kit, Gentra Systems	-	-	qPCR		TaqMan	-	-
Costas	2007	Limnology and Oceanography: Methods	Use of species-specific primers and PCR to measure the distributions of planktonic ciliates in coastal waters			Measuring distribution of planktonic ciliates	-	-	-	-	-	ocean	-	40000	-	-	-	-	-	-	-	-	-	-	Cellulose nitrate	3.0um	25mm	Vacuum pump	-	Lysis buffer	1000	yes	55�C	ON	-	-	-	-	-	-	-	Tris EDTA	50ul	PCR		AmpliTaq	25ul	-
Coyne	2001	Aquatic Microbial Ecology	Assessing temporal and spatial variability in Pfiesteria piscidia distributions using molecular probing techniques	Dempster, 1999		Assessing temporal and spatial variability in species distribution	-	-	2-l polystyrene bottle	dock	just below surface	river	-	2000	-	-	-	-	-	-	-	-	-	-	Polycarbonate	5um	-	-	-	CTAB	600	-	50�C	40'	-	-	-	-	-	-	-	-	-	PCR		Taq Polymerase	20ul	-
